# Supplementary material for: The effect of topical ketamine administration on the corneal epithelium repair
Source: Sci Rep. 2022 Dec 12;12:21465. doi: 10.1038/s41598-022-24639-y (PMC9744879; doi:10.1038/s41598-022-24639-y)
Supplement: Supplementary file 1 — Supplementary Information. [file 41598_2022_24639_MOESM1_ESM.xlsx]

## Sheet: Sheet1
	table: Size of epithelial defect in case and control rats
cases	day 0	day 1	day 2	day 3	day 4	day 5	day 6	day 7
1	25	20	14	9	3	0
2
3	25	22	14	6		4
4
5	18	9	4	0
6
7	25	16	10	10	10			0
8
9	16	7	0
10	16	7	4	0
11
12	20	9	4	1
13	20	9	6	1
controls	day 0	day 1	day 2	day 3	day 4	day 5	day 6	day 7
1
2	25	16	9	8
3
4	15	16	16	7		6
5
6	13	6	2	0
7
8	11	10	5	4	2			0
9
10
11	16	8	0
12
13
14	25	23	10	8

## Sheet: Sheet2
										table: Pathologic evaluation of case and control rats
cases	day 0	day 1	day 2	day 3	day 4	day 5	day 6	day 7		inflammation	neovascularization	keratinization	epithelial thickness	inflam type	endothelial	descmet thick	descmet rupture
1	25	20	14	9	3	0				2	0	0	5	1	0	0	0
3	25	22	14	6		4				3	0	0	ulcer	1	0	1	0
5	18	9	4	0						2	1	0	5	1	0	0	0
7	25	16	10	10	10			0		2	2	0	7	2	0	0
9	16	7	0							1	0	1	5	1	0	0	0
10	16	7	4	0						1	0	0	7	1	0	0	0
12	20	9	4	1						3	3	0	6	1	0	0	0
13	20	9	6	1						1	3	0	5	1	0	0	0
controls	day 0	day 1	day 2	day 3	day 4	day 5	day 6	day 7
2	25	16	9	8						2	0	0	5	1	0	0	0
4	15	16	16	7		6				2	0	0	3	1	0	0	0
6	13	6	2	0						2	0	0	5	1	0	0	0
8	11	10	5	4	2			0		3	1	0	ulcer	1	0	0	0
11	16	8	0							1	0	1	7	1	0	0	0
14	25	23	10	8						2	1	0	5	1	0	0	0
15	16	8	4	1	0					2	0	0	5	1	0	0	0
										inflammation	neovascularization	keratinization	epithelial thickness	inflam type	endothelial	descmet thick	descmet rupture
										0=noinflam	0=no	0 no	NO of epithelial cell	acute 1	0 normal	0 normal	0 no
										1=mild	1 >25% corneal	1 yse		chronic 2	1 decreased	1 thick	1 yes
										2=mod	2 25 -75%				2 abscent
										3 sever	3 >75%
